# Supplementary material for: Synthetic Collagen-like Polymer That Undergoes a Sol–Gel Transition Triggered by O–N Acyl Migration at Physiological pH
Source: Int J Mol Sci. 2022 Jan 29;23(3):1584. doi: 10.3390/ijms23031584 (PMC8835898; doi:10.3390/ijms23031584)
Supplement: Supplementary file 1 [file ijms-23-01584-s001.zip]

Archive with 1 entries (1 files):
- ijms-1534755-supplementary.pdf
